# Supplementary material for: Transcriptome profiling of interaction effects of soybean cyst nematodes and soybean aphids on soybean
Source: Sci Data. 2019 Jul 24;6:133. doi: 10.1038/s41597-019-0140-4 (PMC6656750; doi:10.1038/s41597-019-0140-4)
Supplement: Supplementary file 1 — Download metadata file [file 41597_2019_140_MOESM1_ESM.zip]

Archive with 3 entries (3 files):
- a_Nepal160A_assay.txt
- s_Nepal160A_study.txt
- i_Investigation.txt
