# Supplementary material for: Transcriptome profiling of interaction effects of soybean cyst nematodes and soybean aphids on soybean
Source: Sci Data. 2019 Jul 24;6:133. doi: 10.1038/s41597-019-0140-4 (PMC6656750; doi:10.1038/s41597-019-0140-4)
Supplement: Supplementary file 1 — Download metadata file [file 41597_2019_140_MOESM1_ESM.zip › a_Nepal160A_assay.txt]

Sample Name	Protocol REF	Parameter Value[instrument]	Parameter Value[manufacturer]	Assay Name	Raw Data File	Comment[Data Repository]	Comment[Data Record Accession]	Comment[Data Record URI]	Protocol REF	Derived Data File	Comment[Data Repository]	Comment[Data Record Accession]	Comment[Data Record URI]	Protocol REF	Derived Data File	Comment[Data Repository]	Comment[Data Record Accession]	Comment[Data Record URI]
PI518671_treatment_SCN_30d_R1	RNA Extraction, Library construction, and RNA sequencing	HiSeq 3000	Illumina	SRR8427366	SRX5235261	NCBI Sequence Read Archive	SRP178193	https://identifiers.org/ncbi/insdc.sra:SRP178193	raw transcript abundance counts	GSM3562775	Gene Expression Omnibus	GSE125103	https://identifiers.org/geo:GSE125103	transformed transcript abundance counts, hierarchical clustering, correlation matrices, and clusters	The correlation between the samples using the top 75% genes.xlsx;The four clusters (A, B, C, and D) for 6,000 variable genes.xlsx;The hierarchical clustering of top 6,000 variable genes.xlsx;The transformed transcript abundance count for all the samples.xlsx	figshare	doi:10.6084/m9.figshare.7755152.v3	https://doi.org/10.6084/m9.figshare.7755152.v3
PI518671_treatment_SCN_30d_R2	RNA Extraction, Library construction, and RNA sequencing	HiSeq 3000	Illumina	SRR8427367	SRX5235260	NCBI Sequence Read Archive	SRP178193	https://identifiers.org/ncbi/insdc.sra:SRP178193	raw transcript abundance counts	GSM3562776	Gene Expression Omnibus	GSE125103	https://identifiers.org/geo:GSE125103	transformed transcript abundance counts, hierarchical clustering, correlation matrices, and clusters	The correlation between the samples using the top 75% genes.xlsx;The four clusters (A, B, C, and D) for 6,000 variable genes.xlsx;The hierarchical clustering of top 6,000 variable genes.xlsx;The transformed transcript abundance count for all the samples.xlsx	figshare	doi:10.6084/m9.figshare.7755152.v3	https://doi.org/10.6084/m9.figshare.7755152.v3
PI518671_treatment_SCN_30d_R3	RNA Extraction, Library construction, and RNA sequencing	HiSeq 3000	Illumina	SRR8427368	SRX5235259	NCBI Sequence Read Archive	SRP178193	https://identifiers.org/ncbi/insdc.sra:SRP178193	raw transcript abundance counts	GSM3562777	Gene Expression Omnibus	GSE125103	https://identifiers.org/geo:GSE125103	transformed transcript abundance counts, hierarchical clustering, correlation matrices, and clusters	The correlation between the samples using the top 75% genes.xlsx;The four clusters (A, B, C, and D) for 6,000 variable genes.xlsx;The hierarchical clustering of top 6,000 variable genes.xlsx;The transformed transcript abundance count for all the samples.xlsx	figshare	doi:10.6084/m9.figshare.7755152.v3	https://doi.org/10.6084/m9.figshare.7755152.v3
PI518671_treatment_Aphid_30d_R1	RNA Extraction, Library construction, and RNA sequencing	HiSeq 3000	Illumina	SRR8427369	SRX5235258	NCBI Sequence Read Archive	SRP178193	https://identifiers.org/ncbi/insdc.sra:SRP178193	raw transcript abundance counts	GSM3562778	Gene Expression Omnibus	GSE125103	https://identifiers.org/geo:GSE125103	transformed transcript abundance counts, hierarchical clustering, correlation matrices, and clusters	The correlation between the samples using the top 75% genes.xlsx;The four clusters (A, B, C, and D) for 6,000 variable genes.xlsx;The hierarchical clustering of top 6,000 variable genes.xlsx;The transformed transcript abundance count for all the samples.xlsx	figshare	doi:10.6084/m9.figshare.7755152.v3	https://doi.org/10.6084/m9.figshare.7755152.v3
PI518671_treatment_Aphid_30d_R2	RNA Extraction, Library construction, and RNA sequencing	HiSeq 3000	Illumina	SRR8427362	SRX5235265	NCBI Sequence Read Archive	SRP178193	https://identifiers.org/ncbi/insdc.sra:SRP178193	raw transcript abundance counts	GSM3562779	Gene Expression Omnibus	GSE125103	https://identifiers.org/geo:GSE125103	transformed transcript abundance counts, hierarchical clustering, correlation matrices, and clusters	The correlation between the samples using the top 75% genes.xlsx;The four clusters (A, B, C, and D) for 6,000 variable genes.xlsx;The hierarchical clustering of top 6,000 variable genes.xlsx;The transformed transcript abundance count for all the samples.xlsx	figshare	doi:10.6084/m9.figshare.7755152.v3	https://doi.org/10.6084/m9.figshare.7755152.v3
PI518671_treatment_Aphid_30d_R3	RNA Extraction, Library construction, and RNA sequencing	HiSeq 3000	Illumina	SRR8427363	SRX5235264	NCBI Sequence Read Archive	SRP178193	https://identifiers.org/ncbi/insdc.sra:SRP178193	raw transcript abundance counts	GSM3562780	Gene Expression Omnibus	GSE125103	https://identifiers.org/geo:GSE125103	transformed transcript abundance counts, hierarchical clustering, correlation matrices, and clusters	The correlation between the samples using the top 75% genes.xlsx;The four clusters (A, B, C, and D) for 6,000 variable genes.xlsx;The hierarchical clustering of top 6,000 variable genes.xlsx;The transformed transcript abundance count for all the samples.xlsx	figshare	doi:10.6084/m9.figshare.7755152.v3	https://doi.org/10.6084/m9.figshare.7755152.v3
PI518671_treatment_SCNAphid_30d_R1	RNA Extraction, Library construction, and RNA sequencing	HiSeq 3000	Illumina	SRR8427364	SRX5235263	NCBI Sequence Read Archive	SRP178193	https://identifiers.org/ncbi/insdc.sra:SRP178193	raw transcript abundance counts	GSM3562781	Gene Expression Omnibus	GSE125103	https://identifiers.org/geo:GSE125103	transformed transcript abundance counts, hierarchical clustering, correlation matrices, and clusters	The correlation between the samples using the top 75% genes.xlsx;The four clusters (A, B, C, and D) for 6,000 variable genes.xlsx;The hierarchical clustering of top 6,000 variable genes.xlsx;The transformed transcript abundance count for all the samples.xlsx	figshare	doi:10.6084/m9.figshare.7755152.v3	https://doi.org/10.6084/m9.figshare.7755152.v3
PI518671_treatment_SCNAphid_30d_R2	RNA Extraction, Library construction, and RNA sequencing	HiSeq 3000	Illumina	SRR8427365	SRX5235262	NCBI Sequence Read Archive	SRP178193	https://identifiers.org/ncbi/insdc.sra:SRP178193	raw transcript abundance counts	GSM3562782	Gene Expression Omnibus	GSE125103	https://identifiers.org/geo:GSE125103	transformed transcript abundance counts, hierarchical clustering, correlation matrices, and clusters	The correlation between the samples using the top 75% genes.xlsx;The four clusters (A, B, C, and D) for 6,000 variable genes.xlsx;The hierarchical clustering of top 6,000 variable genes.xlsx;The transformed transcript abundance count for all the samples.xlsx	figshare	doi:10.6084/m9.figshare.7755152.v3	https://doi.org/10.6084/m9.figshare.7755152.v3
PI518671_treatment_SCNAphid_30d_R3	RNA Extraction, Library construction, and RNA sequencing	HiSeq 3000	Illumina	SRR8427370	SRX5235257	NCBI Sequence Read Archive	SRP178193	https://identifiers.org/ncbi/insdc.sra:SRP178193	raw transcript abundance counts	GSM3562783	Gene Expression Omnibus	GSE125103	https://identifiers.org/geo:GSE125103	transformed transcript abundance counts, hierarchical clustering, correlation matrices, and clusters	The correlation between the samples using the top 75% genes.xlsx;The four clusters (A, B, C, and D) for 6,000 variable genes.xlsx;The hierarchical clustering of top 6,000 variable genes.xlsx;The transformed transcript abundance count for all the samples.xlsx	figshare	doi:10.6084/m9.figshare.7755152.v3	https://doi.org/10.6084/m9.figshare.7755152.v3
MN1806CN_treatment_SCN_30d_R1	RNA Extraction, Library construction, and RNA sequencing	HiSeq 3000	Illumina	SRR8427371	SRX5235256	NCBI Sequence Read Archive	SRP178193	https://identifiers.org/ncbi/insdc.sra:SRP178193	raw transcript abundance counts	GSM3562784	Gene Expression Omnibus	GSE125103	https://identifiers.org/geo:GSE125103	transformed transcript abundance counts, hierarchical clustering, correlation matrices, and clusters	The correlation between the samples using the top 75% genes.xlsx;The four clusters (A, B, C, and D) for 6,000 variable genes.xlsx;The hierarchical clustering of top 6,000 variable genes.xlsx;The transformed transcript abundance count for all the samples.xlsx	figshare	doi:10.6084/m9.figshare.7755152.v3	https://doi.org/10.6084/m9.figshare.7755152.v3
MN1806CN_treatment_SCN_30d_R2	RNA Extraction, Library construction, and RNA sequencing	HiSeq 3000	Illumina	SRR8427383	SRX5235244	NCBI Sequence Read Archive	SRP178193	https://identifiers.org/ncbi/insdc.sra:SRP178193	raw transcript abundance counts	GSM3562785	Gene Expression Omnibus	GSE125103	https://identifiers.org/geo:GSE125103	transformed transcript abundance counts, hierarchical clustering, correlation matrices, and clusters	The correlation between the samples using the top 75% genes.xlsx;The four clusters (A, B, C, and D) for 6,000 variable genes.xlsx;The hierarchical clustering of top 6,000 variable genes.xlsx;The transformed transcript abundance count for all the samples.xlsx	figshare	doi:10.6084/m9.figshare.7755152.v3	https://doi.org/10.6084/m9.figshare.7755152.v3
MN1806CN_treatment_SCN_30d_R3	RNA Extraction, Library construction, and RNA sequencing	HiSeq 3000	Illumina	SRR8427384	SRX5235243	NCBI Sequence Read Archive	SRP178193	https://identifiers.org/ncbi/insdc.sra:SRP178193	raw transcript abundance counts	GSM3562786	Gene Expression Omnibus	GSE125103	https://identifiers.org/geo:GSE125103	transformed transcript abundance counts, hierarchical clustering, correlation matrices, and clusters	The correlation between the samples using the top 75% genes.xlsx;The four clusters (A, B, C, and D) for 6,000 variable genes.xlsx;The hierarchical clustering of top 6,000 variable genes.xlsx;The transformed transcript abundance count for all the samples.xlsx	figshare	doi:10.6084/m9.figshare.7755152.v3	https://doi.org/10.6084/m9.figshare.7755152.v3
MN1806CN_treatment_Aphid_30d_R1	RNA Extraction, Library construction, and RNA sequencing	HiSeq 3000	Illumina	SRR8427385	SRX5235242	NCBI Sequence Read Archive	SRP178193	https://identifiers.org/ncbi/insdc.sra:SRP178193	raw transcript abundance counts	GSM3562787	Gene Expression Omnibus	GSE125103	https://identifiers.org/geo:GSE125103	transformed transcript abundance counts, hierarchical clustering, correlation matrices, and clusters	The correlation between the samples using the top 75% genes.xlsx;The four clusters (A, B, C, and D) for 6,000 variable genes.xlsx;The hierarchical clustering of top 6,000 variable genes.xlsx;The transformed transcript abundance count for all the samples.xlsx	figshare	doi:10.6084/m9.figshare.7755152.v3	https://doi.org/10.6084/m9.figshare.7755152.v3
MN1806CN_treatment_Aphid_30d_R2	RNA Extraction, Library construction, and RNA sequencing	HiSeq 3000	Illumina	SRR8427386	SRX5235241	NCBI Sequence Read Archive	SRP178193	https://identifiers.org/ncbi/insdc.sra:SRP178193	raw transcript abundance counts	GSM3562788	Gene Expression Omnibus	GSE125103	https://identifiers.org/geo:GSE125103	transformed transcript abundance counts, hierarchical clustering, correlation matrices, and clusters	The correlation between the samples using the top 75% genes.xlsx;The four clusters (A, B, C, and D) for 6,000 variable genes.xlsx;The hierarchical clustering of top 6,000 variable genes.xlsx;The transformed transcript abundance count for all the samples.xlsx	figshare	doi:10.6084/m9.figshare.7755152.v3	https://doi.org/10.6084/m9.figshare.7755152.v3
MN1806CN_treatment_Aphid_30d_R3	RNA Extraction, Library construction, and RNA sequencing	HiSeq 3000	Illumina	SRR8427387	SRX5235240	NCBI Sequence Read Archive	SRP178193	https://identifiers.org/ncbi/insdc.sra:SRP178193	raw transcript abundance counts	GSM3562789	Gene Expression Omnibus	GSE125103	https://identifiers.org/geo:GSE125103	transformed transcript abundance counts, hierarchical clustering, correlation matrices, and clusters	The correlation between the samples using the top 75% genes.xlsx;The four clusters (A, B, C, and D) for 6,000 variable genes.xlsx;The hierarchical clustering of top 6,000 variable genes.xlsx;The transformed transcript abundance count for all the samples.xlsx	figshare	doi:10.6084/m9.figshare.7755152.v3	https://doi.org/10.6084/m9.figshare.7755152.v3
MN1806CN_treatment_SCNAphid_30d_R1	RNA Extraction, Library construction, and RNA sequencing	HiSeq 3000	Illumina	SRR8427388	SRX5235239	NCBI Sequence Read Archive	SRP178193	https://identifiers.org/ncbi/insdc.sra:SRP178193	raw transcript abundance counts	GSM3562790	Gene Expression Omnibus	GSE125103	https://identifiers.org/geo:GSE125103	transformed transcript abundance counts, hierarchical clustering, correlation matrices, and clusters	The correlation between the samples using the top 75% genes.xlsx;The four clusters (A, B, C, and D) for 6,000 variable genes.xlsx;The hierarchical clustering of top 6,000 variable genes.xlsx;The transformed transcript abundance count for all the samples.xlsx	figshare	doi:10.6084/m9.figshare.7755152.v3	https://doi.org/10.6084/m9.figshare.7755152.v3
MN1806CN_treatment_SCNAphid_30d_R2	RNA Extraction, Library construction, and RNA sequencing	HiSeq 3000	Illumina	SRR8427389	SRX5235238	NCBI Sequence Read Archive	SRP178193	https://identifiers.org/ncbi/insdc.sra:SRP178193	raw transcript abundance counts	GSM3562791	Gene Expression Omnibus	GSE125103	https://identifiers.org/geo:GSE125103	transformed transcript abundance counts, hierarchical clustering, correlation matrices, and clusters	The correlation between the samples using the top 75% genes.xlsx;The four clusters (A, B, C, and D) for 6,000 variable genes.xlsx;The hierarchical clustering of top 6,000 variable genes.xlsx;The transformed transcript abundance count for all the samples.xlsx	figshare	doi:10.6084/m9.figshare.7755152.v3	https://doi.org/10.6084/m9.figshare.7755152.v3
MN1806CN_treatment_SCNAphid_30d_R3	RNA Extraction, Library construction, and RNA sequencing	HiSeq 3000	Illumina	SRR8427390	SRX5235237	NCBI Sequence Read Archive	SRP178193	https://identifiers.org/ncbi/insdc.sra:SRP178193	raw transcript abundance counts	GSM3562792	Gene Expression Omnibus	GSE125103	https://identifiers.org/geo:GSE125103	transformed transcript abundance counts, hierarchical clustering, correlation matrices, and clusters	The correlation between the samples using the top 75% genes.xlsx;The four clusters (A, B, C, and D) for 6,000 variable genes.xlsx;The hierarchical clustering of top 6,000 variable genes.xlsx;The transformed transcript abundance count for all the samples.xlsx	figshare	doi:10.6084/m9.figshare.7755152.v3	https://doi.org/10.6084/m9.figshare.7755152.v3
MN1806CN_treatment_control_30d_R1	RNA Extraction, Library construction, and RNA sequencing	HiSeq 3000	Illumina	SRR8427391	SRX5235236	NCBI Sequence Read Archive	SRP178193	https://identifiers.org/ncbi/insdc.sra:SRP178193	raw transcript abundance counts	GSM3562793	Gene Expression Omnibus	GSE125103	https://identifiers.org/geo:GSE125103	transformed transcript abundance counts, hierarchical clustering, correlation matrices, and clusters	The correlation between the samples using the top 75% genes.xlsx;The four clusters (A, B, C, and D) for 6,000 variable genes.xlsx;The hierarchical clustering of top 6,000 variable genes.xlsx;The transformed transcript abundance count for all the samples.xlsx	figshare	doi:10.6084/m9.figshare.7755152.v3	https://doi.org/10.6084/m9.figshare.7755152.v3
MN1806CN_treatment_control_30d_R2	RNA Extraction, Library construction, and RNA sequencing	HiSeq 3000	Illumina	SRR8427392	SRX5235235	NCBI Sequence Read Archive	SRP178193	https://identifiers.org/ncbi/insdc.sra:SRP178193	raw transcript abundance counts	GSM3562794	Gene Expression Omnibus	GSE125103	https://identifiers.org/geo:GSE125103	transformed transcript abundance counts, hierarchical clustering, correlation matrices, and clusters	The correlation between the samples using the top 75% genes.xlsx;The four clusters (A, B, C, and D) for 6,000 variable genes.xlsx;The hierarchical clustering of top 6,000 variable genes.xlsx;The transformed transcript abundance count for all the samples.xlsx	figshare	doi:10.6084/m9.figshare.7755152.v3	https://doi.org/10.6084/m9.figshare.7755152.v3
PI518671_treatment_control_30d_R1	RNA Extraction, Library construction, and RNA sequencing	HiSeq 3000	Illumina	SRR8427405	SRX5235222	NCBI Sequence Read Archive	SRP178193	https://identifiers.org/ncbi/insdc.sra:SRP178193	raw transcript abundance counts	GSM3562795	Gene Expression Omnibus	GSE125103	https://identifiers.org/geo:GSE125103	transformed transcript abundance counts, hierarchical clustering, correlation matrices, and clusters	The correlation between the samples using the top 75% genes.xlsx;The four clusters (A, B, C, and D) for 6,000 variable genes.xlsx;The hierarchical clustering of top 6,000 variable genes.xlsx;The transformed transcript abundance count for all the samples.xlsx	figshare	doi:10.6084/m9.figshare.7755152.v3	https://doi.org/10.6084/m9.figshare.7755152.v3
PI518671_treatment_control_30d_R2	RNA Extraction, Library construction, and RNA sequencing	HiSeq 3000	Illumina	SRR8427404	SRX5235223	NCBI Sequence Read Archive	SRP178193	https://identifiers.org/ncbi/insdc.sra:SRP178193	raw transcript abundance counts	GSM3562796	Gene Expression Omnibus	GSE125103	https://identifiers.org/geo:GSE125103	transformed transcript abundance counts, hierarchical clustering, correlation matrices, and clusters	The correlation between the samples using the top 75% genes.xlsx;The four clusters (A, B, C, and D) for 6,000 variable genes.xlsx;The hierarchical clustering of top 6,000 variable genes.xlsx;The transformed transcript abundance count for all the samples.xlsx	figshare	doi:10.6084/m9.figshare.7755152.v3	https://doi.org/10.6084/m9.figshare.7755152.v3
PI518671_treatment_control_30d_R3	RNA Extraction, Library construction, and RNA sequencing	HiSeq 3000	Illumina	SRR8427407	SRX5235220	NCBI Sequence Read Archive	SRP178193	https://identifiers.org/ncbi/insdc.sra:SRP178193	raw transcript abundance counts	GSM3562797	Gene Expression Omnibus	GSE125103	https://identifiers.org/geo:GSE125103	transformed transcript abundance counts, hierarchical clustering, correlation matrices, and clusters	The correlation between the samples using the top 75% genes.xlsx;The four clusters (A, B, C, and D) for 6,000 variable genes.xlsx;The hierarchical clustering of top 6,000 variable genes.xlsx;The transformed transcript abundance count for all the samples.xlsx	figshare	doi:10.6084/m9.figshare.7755152.v3	https://doi.org/10.6084/m9.figshare.7755152.v3
PI518671_treatment_SCN_5d_R1	RNA Extraction, Library construction, and RNA sequencing	HiSeq 3000	Illumina	SRR8427406	SRX5235221	NCBI Sequence Read Archive	SRP178193	https://identifiers.org/ncbi/insdc.sra:SRP178193	raw transcript abundance counts	GSM3562798	Gene Expression Omnibus	GSE125103	https://identifiers.org/geo:GSE125103	transformed transcript abundance counts, hierarchical clustering, correlation matrices, and clusters	The correlation between the samples using the top 75% genes.xlsx;The four clusters (A, B, C, and D) for 6,000 variable genes.xlsx;The hierarchical clustering of top 6,000 variable genes.xlsx;The transformed transcript abundance count for all the samples.xlsx	figshare	doi:10.6084/m9.figshare.7755152.v3	https://doi.org/10.6084/m9.figshare.7755152.v3
PI518671_treatment_SCN_5d_R2	RNA Extraction, Library construction, and RNA sequencing	HiSeq 3000	Illumina	SRR8427401	SRX5235226	NCBI Sequence Read Archive	SRP178193	https://identifiers.org/ncbi/insdc.sra:SRP178193	raw transcript abundance counts	GSM3562799	Gene Expression Omnibus	GSE125103	https://identifiers.org/geo:GSE125103	transformed transcript abundance counts, hierarchical clustering, correlation matrices, and clusters	The correlation between the samples using the top 75% genes.xlsx;The four clusters (A, B, C, and D) for 6,000 variable genes.xlsx;The hierarchical clustering of top 6,000 variable genes.xlsx;The transformed transcript abundance count for all the samples.xlsx	figshare	doi:10.6084/m9.figshare.7755152.v3	https://doi.org/10.6084/m9.figshare.7755152.v3
PI518671_treatment_SCN_5d_R3	RNA Extraction, Library construction, and RNA sequencing	HiSeq 3000	Illumina	SRR8427400	SRX5235227	NCBI Sequence Read Archive	SRP178193	https://identifiers.org/ncbi/insdc.sra:SRP178193	raw transcript abundance counts	GSM3562800	Gene Expression Omnibus	GSE125103	https://identifiers.org/geo:GSE125103	transformed transcript abundance counts, hierarchical clustering, correlation matrices, and clusters	The correlation between the samples using the top 75% genes.xlsx;The four clusters (A, B, C, and D) for 6,000 variable genes.xlsx;The hierarchical clustering of top 6,000 variable genes.xlsx;The transformed transcript abundance count for all the samples.xlsx	figshare	doi:10.6084/m9.figshare.7755152.v3	https://doi.org/10.6084/m9.figshare.7755152.v3
PI518671_treatment_Aphid_5d_R1	RNA Extraction, Library construction, and RNA sequencing	HiSeq 3000	Illumina	SRR8427403	SRX5235224	NCBI Sequence Read Archive	SRP178193	https://identifiers.org/ncbi/insdc.sra:SRP178193	raw transcript abundance counts	GSM3562801	Gene Expression Omnibus	GSE125103	https://identifiers.org/geo:GSE125103	transformed transcript abundance counts, hierarchical clustering, correlation matrices, and clusters	The correlation between the samples using the top 75% genes.xlsx;The four clusters (A, B, C, and D) for 6,000 variable genes.xlsx;The hierarchical clustering of top 6,000 variable genes.xlsx;The transformed transcript abundance count for all the samples.xlsx	figshare	doi:10.6084/m9.figshare.7755152.v3	https://doi.org/10.6084/m9.figshare.7755152.v3
PI518671_treatment_Aphid_5d_R2	RNA Extraction, Library construction, and RNA sequencing	HiSeq 3000	Illumina	SRR8427402	SRX5235225	NCBI Sequence Read Archive	SRP178193	https://identifiers.org/ncbi/insdc.sra:SRP178193	raw transcript abundance counts	GSM3562802	Gene Expression Omnibus	GSE125103	https://identifiers.org/geo:GSE125103	transformed transcript abundance counts, hierarchical clustering, correlation matrices, and clusters	The correlation between the samples using the top 75% genes.xlsx;The four clusters (A, B, C, and D) for 6,000 variable genes.xlsx;The hierarchical clustering of top 6,000 variable genes.xlsx;The transformed transcript abundance count for all the samples.xlsx	figshare	doi:10.6084/m9.figshare.7755152.v3	https://doi.org/10.6084/m9.figshare.7755152.v3
PI518671_treatment_Aphid_5d_R3	RNA Extraction, Library construction, and RNA sequencing	HiSeq 3000	Illumina	SRR8427399	SRX5235228	NCBI Sequence Read Archive	SRP178193	https://identifiers.org/ncbi/insdc.sra:SRP178193	raw transcript abundance counts	GSM3562803	Gene Expression Omnibus	GSE125103	https://identifiers.org/geo:GSE125103	transformed transcript abundance counts, hierarchical clustering, correlation matrices, and clusters	The correlation between the samples using the top 75% genes.xlsx;The four clusters (A, B, C, and D) for 6,000 variable genes.xlsx;The hierarchical clustering of top 6,000 variable genes.xlsx;The transformed transcript abundance count for all the samples.xlsx	figshare	doi:10.6084/m9.figshare.7755152.v3	https://doi.org/10.6084/m9.figshare.7755152.v3
PI518671_treatment_SCNAphid_5d_R1	RNA Extraction, Library construction, and RNA sequencing	HiSeq 3000	Illumina	SRR8427398	SRX5235229	NCBI Sequence Read Archive	SRP178193	https://identifiers.org/ncbi/insdc.sra:SRP178193	raw transcript abundance counts	GSM3562804	Gene Expression Omnibus	GSE125103	https://identifiers.org/geo:GSE125103	transformed transcript abundance counts, hierarchical clustering, correlation matrices, and clusters	The correlation between the samples using the top 75% genes.xlsx;The four clusters (A, B, C, and D) for 6,000 variable genes.xlsx;The hierarchical clustering of top 6,000 variable genes.xlsx;The transformed transcript abundance count for all the samples.xlsx	figshare	doi:10.6084/m9.figshare.7755152.v3	https://doi.org/10.6084/m9.figshare.7755152.v3
PI518671_treatment_SCNAphid_5d_R2	RNA Extraction, Library construction, and RNA sequencing	HiSeq 3000	Illumina	SRR8427381	SRX5235246	NCBI Sequence Read Archive	SRP178193	https://identifiers.org/ncbi/insdc.sra:SRP178193	raw transcript abundance counts	GSM3562805	Gene Expression Omnibus	GSE125103	https://identifiers.org/geo:GSE125103	transformed transcript abundance counts, hierarchical clustering, correlation matrices, and clusters	The correlation between the samples using the top 75% genes.xlsx;The four clusters (A, B, C, and D) for 6,000 variable genes.xlsx;The hierarchical clustering of top 6,000 variable genes.xlsx;The transformed transcript abundance count for all the samples.xlsx	figshare	doi:10.6084/m9.figshare.7755152.v3	https://doi.org/10.6084/m9.figshare.7755152.v3
PI518671_treatment_SCNAphid_5d_R3	RNA Extraction, Library construction, and RNA sequencing	HiSeq 3000	Illumina	SRR8427382	SRX5235245	NCBI Sequence Read Archive	SRP178193	https://identifiers.org/ncbi/insdc.sra:SRP178193	raw transcript abundance counts	GSM3562806	Gene Expression Omnibus	GSE125103	https://identifiers.org/geo:GSE125103	transformed transcript abundance counts, hierarchical clustering, correlation matrices, and clusters	The correlation between the samples using the top 75% genes.xlsx;The four clusters (A, B, C, and D) for 6,000 variable genes.xlsx;The hierarchical clustering of top 6,000 variable genes.xlsx;The transformed transcript abundance count for all the samples.xlsx	figshare	doi:10.6084/m9.figshare.7755152.v3	https://doi.org/10.6084/m9.figshare.7755152.v3
MN1806CN_treatment_SCN_5d_R1	RNA Extraction, Library construction, and RNA sequencing	HiSeq 3000	Illumina	SRR8427379	SRX5235248	NCBI Sequence Read Archive	SRP178193	https://identifiers.org/ncbi/insdc.sra:SRP178193	raw transcript abundance counts	GSM3562807	Gene Expression Omnibus	GSE125103	https://identifiers.org/geo:GSE125103	transformed transcript abundance counts, hierarchical clustering, correlation matrices, and clusters	The correlation between the samples using the top 75% genes.xlsx;The four clusters (A, B, C, and D) for 6,000 variable genes.xlsx;The hierarchical clustering of top 6,000 variable genes.xlsx;The transformed transcript abundance count for all the samples.xlsx	figshare	doi:10.6084/m9.figshare.7755152.v3	https://doi.org/10.6084/m9.figshare.7755152.v3
MN1806CN_treatment_SCN_5d_R2	RNA Extraction, Library construction, and RNA sequencing	HiSeq 3000	Illumina	SRR8427380	SRX5235247	NCBI Sequence Read Archive	SRP178193	https://identifiers.org/ncbi/insdc.sra:SRP178193	raw transcript abundance counts	GSM3562808	Gene Expression Omnibus	GSE125103	https://identifiers.org/geo:GSE125103	transformed transcript abundance counts, hierarchical clustering, correlation matrices, and clusters	The correlation between the samples using the top 75% genes.xlsx;The four clusters (A, B, C, and D) for 6,000 variable genes.xlsx;The hierarchical clustering of top 6,000 variable genes.xlsx;The transformed transcript abundance count for all the samples.xlsx	figshare	doi:10.6084/m9.figshare.7755152.v3	https://doi.org/10.6084/m9.figshare.7755152.v3
MN1806CN_treatment_SCN_5d_R3	RNA Extraction, Library construction, and RNA sequencing	HiSeq 3000	Illumina	SRR8427377	SRX5235250	NCBI Sequence Read Archive	SRP178193	https://identifiers.org/ncbi/insdc.sra:SRP178193	raw transcript abundance counts	GSM3562809	Gene Expression Omnibus	GSE125103	https://identifiers.org/geo:GSE125103	transformed transcript abundance counts, hierarchical clustering, correlation matrices, and clusters	The correlation between the samples using the top 75% genes.xlsx;The four clusters (A, B, C, and D) for 6,000 variable genes.xlsx;The hierarchical clustering of top 6,000 variable genes.xlsx;The transformed transcript abundance count for all the samples.xlsx	figshare	doi:10.6084/m9.figshare.7755152.v3	https://doi.org/10.6084/m9.figshare.7755152.v3
MN1806CN_treatment_Aphid_5d_R1	RNA Extraction, Library construction, and RNA sequencing	HiSeq 3000	Illumina	SRR8427378	SRX5235249	NCBI Sequence Read Archive	SRP178193	https://identifiers.org/ncbi/insdc.sra:SRP178193	raw transcript abundance counts	GSM3562810	Gene Expression Omnibus	GSE125103	https://identifiers.org/geo:GSE125103	transformed transcript abundance counts, hierarchical clustering, correlation matrices, and clusters	The correlation between the samples using the top 75% genes.xlsx;The four clusters (A, B, C, and D) for 6,000 variable genes.xlsx;The hierarchical clustering of top 6,000 variable genes.xlsx;The transformed transcript abundance count for all the samples.xlsx	figshare	doi:10.6084/m9.figshare.7755152.v3	https://doi.org/10.6084/m9.figshare.7755152.v3
MN1806CN_treatment_Aphid_5d_R2	RNA Extraction, Library construction, and RNA sequencing	HiSeq 3000	Illumina	SRR8427375	SRX5235252	NCBI Sequence Read Archive	SRP178193	https://identifiers.org/ncbi/insdc.sra:SRP178193	raw transcript abundance counts	GSM3562811	Gene Expression Omnibus	GSE125103	https://identifiers.org/geo:GSE125103	transformed transcript abundance counts, hierarchical clustering, correlation matrices, and clusters	The correlation between the samples using the top 75% genes.xlsx;The four clusters (A, B, C, and D) for 6,000 variable genes.xlsx;The hierarchical clustering of top 6,000 variable genes.xlsx;The transformed transcript abundance count for all the samples.xlsx	figshare	doi:10.6084/m9.figshare.7755152.v3	https://doi.org/10.6084/m9.figshare.7755152.v3
MN1806CN_treatment_Aphid_5d_R3	RNA Extraction, Library construction, and RNA sequencing	HiSeq 3000	Illumina	SRR8427376	SRX5235251	NCBI Sequence Read Archive	SRP178193	https://identifiers.org/ncbi/insdc.sra:SRP178193	raw transcript abundance counts	GSM3562812	Gene Expression Omnibus	GSE125103	https://identifiers.org/geo:GSE125103	transformed transcript abundance counts, hierarchical clustering, correlation matrices, and clusters	The correlation between the samples using the top 75% genes.xlsx;The four clusters (A, B, C, and D) for 6,000 variable genes.xlsx;The hierarchical clustering of top 6,000 variable genes.xlsx;The transformed transcript abundance count for all the samples.xlsx	figshare	doi:10.6084/m9.figshare.7755152.v3	https://doi.org/10.6084/m9.figshare.7755152.v3
MN1806CN_treatment_SCNAphid_5d_R1	RNA Extraction, Library construction, and RNA sequencing	HiSeq 3000	Illumina	SRR8427373	SRX5235254	NCBI Sequence Read Archive	SRP178193	https://identifiers.org/ncbi/insdc.sra:SRP178193	raw transcript abundance counts	GSM3562813	Gene Expression Omnibus	GSE125103	https://identifiers.org/geo:GSE125103	transformed transcript abundance counts, hierarchical clustering, correlation matrices, and clusters	The correlation between the samples using the top 75% genes.xlsx;The four clusters (A, B, C, and D) for 6,000 variable genes.xlsx;The hierarchical clustering of top 6,000 variable genes.xlsx;The transformed transcript abundance count for all the samples.xlsx	figshare	doi:10.6084/m9.figshare.7755152.v3	https://doi.org/10.6084/m9.figshare.7755152.v3
MN1806CN_treatment_SCNAphid_5d_R2	RNA Extraction, Library construction, and RNA sequencing	HiSeq 3000	Illumina	SRR8427374	SRX5235253	NCBI Sequence Read Archive	SRP178193	https://identifiers.org/ncbi/insdc.sra:SRP178193	raw transcript abundance counts	GSM3562814	Gene Expression Omnibus	GSE125103	https://identifiers.org/geo:GSE125103	transformed transcript abundance counts, hierarchical clustering, correlation matrices, and clusters	The correlation between the samples using the top 75% genes.xlsx;The four clusters (A, B, C, and D) for 6,000 variable genes.xlsx;The hierarchical clustering of top 6,000 variable genes.xlsx;The transformed transcript abundance count for all the samples.xlsx	figshare	doi:10.6084/m9.figshare.7755152.v3	https://doi.org/10.6084/m9.figshare.7755152.v3
MN1806CN_treatment_SCNAphid_5d_R3	RNA Extraction, Library construction, and RNA sequencing	HiSeq 3000	Illumina	SRR8427408	SRX5235219	NCBI Sequence Read Archive	SRP178193	https://identifiers.org/ncbi/insdc.sra:SRP178193	raw transcript abundance counts	GSM3562815	Gene Expression Omnibus	GSE125103	https://identifiers.org/geo:GSE125103	transformed transcript abundance counts, hierarchical clustering, correlation matrices, and clusters	The correlation between the samples using the top 75% genes.xlsx;The four clusters (A, B, C, and D) for 6,000 variable genes.xlsx;The hierarchical clustering of top 6,000 variable genes.xlsx;The transformed transcript abundance count for all the samples.xlsx	figshare	doi:10.6084/m9.figshare.7755152.v3	https://doi.org/10.6084/m9.figshare.7755152.v3
MN1806CN_treatment_control_5d_R1	RNA Extraction, Library construction, and RNA sequencing	HiSeq 3000	Illumina	SRR8427396	SRX5235231	NCBI Sequence Read Archive	SRP178193	https://identifiers.org/ncbi/insdc.sra:SRP178193	raw transcript abundance counts	GSM3562816	Gene Expression Omnibus	GSE125103	https://identifiers.org/geo:GSE125103	transformed transcript abundance counts, hierarchical clustering, correlation matrices, and clusters	The correlation between the samples using the top 75% genes.xlsx;The four clusters (A, B, C, and D) for 6,000 variable genes.xlsx;The hierarchical clustering of top 6,000 variable genes.xlsx;The transformed transcript abundance count for all the samples.xlsx	figshare	doi:10.6084/m9.figshare.7755152.v3	https://doi.org/10.6084/m9.figshare.7755152.v3
MN1806CN_treatment_control_5d_R2	RNA Extraction, Library construction, and RNA sequencing	HiSeq 3000	Illumina	SRR8427394	SRX5235233	NCBI Sequence Read Archive	SRP178193	https://identifiers.org/ncbi/insdc.sra:SRP178193	raw transcript abundance counts	GSM3562817	Gene Expression Omnibus	GSE125103	https://identifiers.org/geo:GSE125103	transformed transcript abundance counts, hierarchical clustering, correlation matrices, and clusters	The correlation between the samples using the top 75% genes.xlsx;The four clusters (A, B, C, and D) for 6,000 variable genes.xlsx;The hierarchical clustering of top 6,000 variable genes.xlsx;The transformed transcript abundance count for all the samples.xlsx	figshare	doi:10.6084/m9.figshare.7755152.v3	https://doi.org/10.6084/m9.figshare.7755152.v3
MN1806CN_treatment_control_5d_R3	RNA Extraction, Library construction, and RNA sequencing	HiSeq 3000	Illumina	SRR8427372	SRX5235255	NCBI Sequence Read Archive	SRP178193	https://identifiers.org/ncbi/insdc.sra:SRP178193	raw transcript abundance counts	GSM3562818	Gene Expression Omnibus	GSE125103	https://identifiers.org/geo:GSE125103	transformed transcript abundance counts, hierarchical clustering, correlation matrices, and clusters	The correlation between the samples using the top 75% genes.xlsx;The four clusters (A, B, C, and D) for 6,000 variable genes.xlsx;The hierarchical clustering of top 6,000 variable genes.xlsx;The transformed transcript abundance count for all the samples.xlsx	figshare	doi:10.6084/m9.figshare.7755152.v3	https://doi.org/10.6084/m9.figshare.7755152.v3
PI518671_treatment_control_5d_R1	RNA Extraction, Library construction, and RNA sequencing	HiSeq 3000	Illumina	SRR8427397	SRX5235230	NCBI Sequence Read Archive	SRP178193	https://identifiers.org/ncbi/insdc.sra:SRP178193	raw transcript abundance counts	GSM3562819	Gene Expression Omnibus	GSE125103	https://identifiers.org/geo:GSE125103	transformed transcript abundance counts, hierarchical clustering, correlation matrices, and clusters	The correlation between the samples using the top 75% genes.xlsx;The four clusters (A, B, C, and D) for 6,000 variable genes.xlsx;The hierarchical clustering of top 6,000 variable genes.xlsx;The transformed transcript abundance count for all the samples.xlsx	figshare	doi:10.6084/m9.figshare.7755152.v3	https://doi.org/10.6084/m9.figshare.7755152.v3
PI518671_treatment_control_5d_R2	RNA Extraction, Library construction, and RNA sequencing	HiSeq 3000	Illumina	SRR8427395	SRX5235232	NCBI Sequence Read Archive	SRP178193	https://identifiers.org/ncbi/insdc.sra:SRP178193	raw transcript abundance counts	GSM3562820	Gene Expression Omnibus	GSE125103	https://identifiers.org/geo:GSE125103	transformed transcript abundance counts, hierarchical clustering, correlation matrices, and clusters	The correlation between the samples using the top 75% genes.xlsx;The four clusters (A, B, C, and D) for 6,000 variable genes.xlsx;The hierarchical clustering of top 6,000 variable genes.xlsx;The transformed transcript abundance count for all the samples.xlsx	figshare	doi:10.6084/m9.figshare.7755152.v3	https://doi.org/10.6084/m9.figshare.7755152.v3
PI518671_treatment_control_5d_R3	RNA Extraction, Library construction, and RNA sequencing	HiSeq 3000	Illumina	SRR8427393	SRX5235234	NCBI Sequence Read Archive	SRP178193	https://identifiers.org/ncbi/insdc.sra:SRP178193	raw transcript abundance counts	GSM3562821	Gene Expression Omnibus	GSE125103	https://identifiers.org/geo:GSE125103	transformed transcript abundance counts, hierarchical clustering, correlation matrices, and clusters	The correlation between the samples using the top 75% genes.xlsx;The four clusters (A, B, C, and D) for 6,000 variable genes.xlsx;The hierarchical clustering of top 6,000 variable genes.xlsx;The transformed transcript abundance count for all the samples.xlsx	figshare	doi:10.6084/m9.figshare.7755152.v3	https://doi.org/10.6084/m9.figshare.7755152.v3
