# Supplementary material for: Transcriptome profiling of interaction effects of soybean cyst nematodes and soybean aphids on soybean
Source: Sci Data. 2019 Jul 24;6:133. doi: 10.1038/s41597-019-0140-4 (PMC6656750; doi:10.1038/s41597-019-0140-4)
Supplement: Supplementary file 1 — Download metadata file [file 41597_2019_140_MOESM1_ESM.zip › s_Nepal160A_study.txt]

Source Name	Characteristics[organism]	Term Source REF	Term Accession Number	Characteristics[organism part]	Term Source REF	Term Accession Number	Characteristics[environment type]	Term Source REF	Term Accession Number	Protocol REF	Sample Name	Factor Value[cultivar]	Factor Value[time after infestation]	Factor Value[treatment]	Factor Value[biological replicate]
PI518671 soybean cultivar	Glycine max	NCBITaxon	NCBITaxon:3847	root	PO	PO:0009005	cropland biome	ENVO	ENVO:01000245	Experimental design and sample collection	PI518671_treatment_SCN_30d_R1	PI518671	30d	nematode	R1
PI518671 soybean cultivar	Glycine max	NCBITaxon	NCBITaxon:3847	root	PO	PO:0009005	cropland biome	ENVO	ENVO:01000245	Experimental design and sample collection	PI518671_treatment_SCN_30d_R2	PI518671	30d	nematode	R2
PI518671 soybean cultivar	Glycine max	NCBITaxon	NCBITaxon:3847	root	PO	PO:0009005	cropland biome	ENVO	ENVO:01000245	Experimental design and sample collection	PI518671_treatment_SCN_30d_R3	PI518671	30d	nematode	R3
PI518671 soybean cultivar	Glycine max	NCBITaxon	NCBITaxon:3847	root	PO	PO:0009005	cropland biome	ENVO	ENVO:01000245	Experimental design and sample collection	PI518671_treatment_Aphid_30d_R1	PI518671	30d	aphid	R1
PI518671 soybean cultivar	Glycine max	NCBITaxon	NCBITaxon:3847	root	PO	PO:0009005	cropland biome	ENVO	ENVO:01000245	Experimental design and sample collection	PI518671_treatment_Aphid_30d_R2	PI518671	30d	aphid	R2
PI518671 soybean cultivar	Glycine max	NCBITaxon	NCBITaxon:3847	root	PO	PO:0009005	cropland biome	ENVO	ENVO:01000245	Experimental design and sample collection	PI518671_treatment_Aphid_30d_R3	PI518671	30d	aphid	R3
PI518671 soybean cultivar	Glycine max	NCBITaxon	NCBITaxon:3847	root	PO	PO:0009005	cropland biome	ENVO	ENVO:01000245	Experimental design and sample collection	PI518671_treatment_SCNAphid_30d_R1	PI518671	30d	nematode and aphid	R1
PI518671 soybean cultivar	Glycine max	NCBITaxon	NCBITaxon:3847	root	PO	PO:0009005	cropland biome	ENVO	ENVO:01000245	Experimental design and sample collection	PI518671_treatment_SCNAphid_30d_R2	PI518671	30d	nematode and aphid	R2
PI518671 soybean cultivar	Glycine max	NCBITaxon	NCBITaxon:3847	root	PO	PO:0009005	cropland biome	ENVO	ENVO:01000245	Experimental design and sample collection	PI518671_treatment_SCNAphid_30d_R3	PI518671	30d	nematode and aphid	R3
MN1806CN soybean cultivar	Glycine max	NCBITaxon	NCBITaxon:3847	root	PO	PO:0009005	cropland biome	ENVO	ENVO:01000245	Experimental design and sample collection	MN1806CN_treatment_SCN_30d_R1	MN1806CN	30d	nematode	R1
MN1806CN soybean cultivar	Glycine max	NCBITaxon	NCBITaxon:3847	root	PO	PO:0009005	cropland biome	ENVO	ENVO:01000245	Experimental design and sample collection	MN1806CN_treatment_SCN_30d_R2	MN1806CN	30d	nematode	R2
MN1806CN soybean cultivar	Glycine max	NCBITaxon	NCBITaxon:3847	root	PO	PO:0009005	cropland biome	ENVO	ENVO:01000245	Experimental design and sample collection	MN1806CN_treatment_SCN_30d_R3	MN1806CN	30d	nematode	R3
MN1806CN soybean cultivar	Glycine max	NCBITaxon	NCBITaxon:3847	root	PO	PO:0009005	cropland biome	ENVO	ENVO:01000245	Experimental design and sample collection	MN1806CN_treatment_Aphid_30d_R1	MN1806CN	30d	aphid	R1
MN1806CN soybean cultivar	Glycine max	NCBITaxon	NCBITaxon:3847	root	PO	PO:0009005	cropland biome	ENVO	ENVO:01000245	Experimental design and sample collection	MN1806CN_treatment_Aphid_30d_R2	MN1806CN	30d	aphid	R2
MN1806CN soybean cultivar	Glycine max	NCBITaxon	NCBITaxon:3847	root	PO	PO:0009005	cropland biome	ENVO	ENVO:01000245	Experimental design and sample collection	MN1806CN_treatment_Aphid_30d_R3	MN1806CN	30d	aphid	R3
MN1806CN soybean cultivar	Glycine max	NCBITaxon	NCBITaxon:3847	root	PO	PO:0009005	cropland biome	ENVO	ENVO:01000245	Experimental design and sample collection	MN1806CN_treatment_SCNAphid_30d_R1	MN1806CN	30d	nematode and aphid	R1
MN1806CN soybean cultivar	Glycine max	NCBITaxon	NCBITaxon:3847	root	PO	PO:0009005	cropland biome	ENVO	ENVO:01000245	Experimental design and sample collection	MN1806CN_treatment_SCNAphid_30d_R2	MN1806CN	30d	nematode and aphid	R2
MN1806CN soybean cultivar	Glycine max	NCBITaxon	NCBITaxon:3847	root	PO	PO:0009005	cropland biome	ENVO	ENVO:01000245	Experimental design and sample collection	MN1806CN_treatment_SCNAphid_30d_R3	MN1806CN	30d	nematode and aphid	R3
MN1806CN soybean cultivar	Glycine max	NCBITaxon	NCBITaxon:3847	root	PO	PO:0009005	cropland biome	ENVO	ENVO:01000245	Experimental design and sample collection	MN1806CN_treatment_control_30d_R1	MN1806CN	30d	control	R1
MN1806CN soybean cultivar	Glycine max	NCBITaxon	NCBITaxon:3847	root	PO	PO:0009005	cropland biome	ENVO	ENVO:01000245	Experimental design and sample collection	MN1806CN_treatment_control_30d_R2	MN1806CN	30d	control	R2
PI518671 soybean cultivar	Glycine max	NCBITaxon	NCBITaxon:3847	root	PO	PO:0009005	cropland biome	ENVO	ENVO:01000245	Experimental design and sample collection	PI518671_treatment_control_30d_R1	PI518671	30d	control	R1
PI518671 soybean cultivar	Glycine max	NCBITaxon	NCBITaxon:3847	root	PO	PO:0009005	cropland biome	ENVO	ENVO:01000245	Experimental design and sample collection	PI518671_treatment_control_30d_R2	PI518671	30d	control	R2
PI518671 soybean cultivar	Glycine max	NCBITaxon	NCBITaxon:3847	root	PO	PO:0009005	cropland biome	ENVO	ENVO:01000245	Experimental design and sample collection	PI518671_treatment_control_30d_R3	PI518671	30d	control	R3
PI518671 soybean cultivar	Glycine max	NCBITaxon	NCBITaxon:3847	root	PO	PO:0009005	cropland biome	ENVO	ENVO:01000245	Experimental design and sample collection	PI518671_treatment_SCN_5d_R1	PI518671	5d	nematode	R1
PI518671 soybean cultivar	Glycine max	NCBITaxon	NCBITaxon:3847	root	PO	PO:0009005	cropland biome	ENVO	ENVO:01000245	Experimental design and sample collection	PI518671_treatment_SCN_5d_R2	PI518671	5d	nematode	R2
PI518671 soybean cultivar	Glycine max	NCBITaxon	NCBITaxon:3847	root	PO	PO:0009005	cropland biome	ENVO	ENVO:01000245	Experimental design and sample collection	PI518671_treatment_SCN_5d_R3	PI518671	5d	nematode	R3
PI518671 soybean cultivar	Glycine max	NCBITaxon	NCBITaxon:3847	root	PO	PO:0009005	cropland biome	ENVO	ENVO:01000245	Experimental design and sample collection	PI518671_treatment_Aphid_5d_R1	PI518671	5d	aphid	R1
PI518671 soybean cultivar	Glycine max	NCBITaxon	NCBITaxon:3847	root	PO	PO:0009005	cropland biome	ENVO	ENVO:01000245	Experimental design and sample collection	PI518671_treatment_Aphid_5d_R2	PI518671	5d	aphid	R2
PI518671 soybean cultivar	Glycine max	NCBITaxon	NCBITaxon:3847	root	PO	PO:0009005	cropland biome	ENVO	ENVO:01000245	Experimental design and sample collection	PI518671_treatment_Aphid_5d_R3	PI518671	5d	aphid	R3
PI518671 soybean cultivar	Glycine max	NCBITaxon	NCBITaxon:3847	root	PO	PO:0009005	cropland biome	ENVO	ENVO:01000245	Experimental design and sample collection	PI518671_treatment_SCNAphid_5d_R1	PI518671	5d	nematode and aphid	R1
PI518671 soybean cultivar	Glycine max	NCBITaxon	NCBITaxon:3847	root	PO	PO:0009005	cropland biome	ENVO	ENVO:01000245	Experimental design and sample collection	PI518671_treatment_SCNAphid_5d_R2	PI518671	5d	nematode and aphid	R2
PI518671 soybean cultivar	Glycine max	NCBITaxon	NCBITaxon:3847	root	PO	PO:0009005	cropland biome	ENVO	ENVO:01000245	Experimental design and sample collection	PI518671_treatment_SCNAphid_5d_R3	PI518671	5d	nematode and aphid	R3
MN1806CN soybean cultivar	Glycine max	NCBITaxon	NCBITaxon:3847	root	PO	PO:0009005	cropland biome	ENVO	ENVO:01000245	Experimental design and sample collection	MN1806CN_treatment_SCN_5d_R1	MN1806CN	5d	nematode	R1
MN1806CN soybean cultivar	Glycine max	NCBITaxon	NCBITaxon:3847	root	PO	PO:0009005	cropland biome	ENVO	ENVO:01000245	Experimental design and sample collection	MN1806CN_treatment_SCN_5d_R2	MN1806CN	5d	nematode	R2
MN1806CN soybean cultivar	Glycine max	NCBITaxon	NCBITaxon:3847	root	PO	PO:0009005	cropland biome	ENVO	ENVO:01000245	Experimental design and sample collection	MN1806CN_treatment_SCN_5d_R3	MN1806CN	5d	nematode	R3
MN1806CN soybean cultivar	Glycine max	NCBITaxon	NCBITaxon:3847	root	PO	PO:0009005	cropland biome	ENVO	ENVO:01000245	Experimental design and sample collection	MN1806CN_treatment_Aphid_5d_R1	MN1806CN	5d	aphid	R1
MN1806CN soybean cultivar	Glycine max	NCBITaxon	NCBITaxon:3847	root	PO	PO:0009005	cropland biome	ENVO	ENVO:01000245	Experimental design and sample collection	MN1806CN_treatment_Aphid_5d_R2	MN1806CN	5d	aphid	R2
MN1806CN soybean cultivar	Glycine max	NCBITaxon	NCBITaxon:3847	root	PO	PO:0009005	cropland biome	ENVO	ENVO:01000245	Experimental design and sample collection	MN1806CN_treatment_Aphid_5d_R3	MN1806CN	5d	aphid	R3
MN1806CN soybean cultivar	Glycine max	NCBITaxon	NCBITaxon:3847	root	PO	PO:0009005	cropland biome	ENVO	ENVO:01000245	Experimental design and sample collection	MN1806CN_treatment_SCNAphid_5d_R1	MN1806CN	5d	nematode and aphid	R1
MN1806CN soybean cultivar	Glycine max	NCBITaxon	NCBITaxon:3847	root	PO	PO:0009005	cropland biome	ENVO	ENVO:01000245	Experimental design and sample collection	MN1806CN_treatment_SCNAphid_5d_R2	MN1806CN	5d	nematode and aphid	R2
MN1806CN soybean cultivar	Glycine max	NCBITaxon	NCBITaxon:3847	root	PO	PO:0009005	cropland biome	ENVO	ENVO:01000245	Experimental design and sample collection	MN1806CN_treatment_SCNAphid_5d_R3	MN1806CN	5d	nematode and aphid	R3
MN1806CN soybean cultivar	Glycine max	NCBITaxon	NCBITaxon:3847	root	PO	PO:0009005	cropland biome	ENVO	ENVO:01000245	Experimental design and sample collection	MN1806CN_treatment_control_5d_R1	MN1806CN	5d	control	R1
MN1806CN soybean cultivar	Glycine max	NCBITaxon	NCBITaxon:3847	root	PO	PO:0009005	cropland biome	ENVO	ENVO:01000245	Experimental design and sample collection	MN1806CN_treatment_control_5d_R2	MN1806CN	5d	control	R2
MN1806CN soybean cultivar	Glycine max	NCBITaxon	NCBITaxon:3847	root	PO	PO:0009005	cropland biome	ENVO	ENVO:01000245	Experimental design and sample collection	MN1806CN_treatment_control_5d_R3	MN1806CN	5d	control	R3
PI518671 soybean cultivar	Glycine max	NCBITaxon	NCBITaxon:3847	root	PO	PO:0009005	cropland biome	ENVO	ENVO:01000245	Experimental design and sample collection	PI518671_treatment_control_5d_R1	PI518671	5d	control	R1
PI518671 soybean cultivar	Glycine max	NCBITaxon	NCBITaxon:3847	root	PO	PO:0009005	cropland biome	ENVO	ENVO:01000245	Experimental design and sample collection	PI518671_treatment_control_5d_R2	PI518671	5d	control	R2
PI518671 soybean cultivar	Glycine max	NCBITaxon	NCBITaxon:3847	root	PO	PO:0009005	cropland biome	ENVO	ENVO:01000245	Experimental design and sample collection	PI518671_treatment_control_5d_R3	PI518671	5d	control	R3
