# Supplementary material for: Transcriptome profiling of interaction effects of soybean cyst nematodes and soybean aphids on soybean
Source: Sci Data. 2019 Jul 24;6:133. doi: 10.1038/s41597-019-0140-4 (PMC6656750; doi:10.1038/s41597-019-0140-4)
Supplement: Supplementary file 1 — Download metadata file [file 41597_2019_140_MOESM1_ESM.zip › i_Investigation.txt]

# Investigation File generated for Scientific Data with Investigation File Authoring Tool version 0.1.0 on 08/07/2019 - This metadata file is CC0
ONTOLOGY SOURCE REFERENCE
Term Source Name	NCBITaxon	PO	ENVO	OBI	EFO	IDO	XCO	ERO
Term Source File	http://data.bioontology.org/ontologies/NCBITAXON	http://data.bioontology.org/ontologies/PO	http://data.bioontology.org/ontologies/ENVO	http://data.bioontology.org/ontologies/OBI	http://data.bioontology.org/ontologies/EFO	http://data.bioontology.org/ontologies/IDO	http://data.bioontology.org/ontologies/XCO	http://data.bioontology.org/ontologies/ERO
Term Source Version	2016AB	Version # 20		2014-08-18	3.7.0	2017-11-03	4.18	2013-08-02
Term Source Description	National Center for Biotechnology Information (NCBI) Organismal Classification	Plant Ontology	Environment Ontology	Ontology for Biomedical Investigations	Experimental Factor Ontology	Infectious Disease Ontology	Experimental Conditions Ontology	Eagle-I Research Resource Ontology
INVESTIGATION
Investigation Identifier
Investigation Title
Investigation Description
Investigation Submission Date
Investigation Public Release Date
INVESTIGATION PUBLICATIONS
Investigation PubMed ID
Investigation Publication DOI
Investigation Publication Author List
Investigation Publication Title
Investigation Publication Status
Investigation Publication Status Term Accession Number
Investigation Publication Status Term Source REF
INVESTIGATION CONTACTS
Investigation Person Last Name
Investigation Person Mid Initials
Investigation Person First Name
Investigation Person Address
Investigation Person Phone
Investigation Person Fax
Investigation Person Email
Investigation Person Affiliation
Investigation Person Roles
Investigation Person Roles Term Accession Number
Investigation Person Roles Term Source REF
STUDY
Study Identifier	10.1038/s41597-019-0140-4
Study Title	Transcriptome profiling of interaction effects of soybean cyst nematodes and soybean aphids on soybean
Study Submission Date	27/02/2019
Study Public Release Date	24/07/2019
Study Description	https://www.nature.com/articles/s41597-019-0140-4
Study File Name	s_Nepal160A_study.txt
Comment[Subject Keywords]	""
Comment[Manuscript Licence]	CC BY-4.0
Comment[Experimental Metadata Licence]	CC0
Comment[Supplementary Information File Name]
Comment[Supplementary Information File Type]
Comment[Supplementary Information File URL]
Comment[Data Repository]	figshare;NCBI Sequence Read Archive;Gene Expression Omnibus
Comment[Data Record Accession]	doi:10.6084/m9.figshare.7755152.v3;SRP178193;GSE125103
Comment[Data Record URI]	https://doi.org/10.6084/m9.figshare.7755152.v3;https://identifiers.org/ncbi/insdc.sra:SRP178193;https://identifiers.org/geo:GSE125103
STUDY DESIGN DESCRIPTORS
Study Design Type	transcription profiling design	randomized complete block design	strain comparison design	stimulus or stress design
Study Design Type Term Accession Number	OBI:0001430	OBI:0500007	OBI:0001464	http://www.ebi.ac.uk/efo/EFO_0001762
Study Design Type Term Source REF	OBI	OBI	OBI	EFO
STUDY PUBLICATIONS
Study PubMed ID
Study Publication DOI
Study Publication Author List
Study Publication Title
Study Publication Status
Study Publication Status Term Accession Number
Study Publication Status Term Source REF
STUDY FACTORS
Study Factor Name	cultivar	time after infestation	treatment	biological replicate
Study Factor Type	cultivar	temporal_interval	experimental condition	biological replicate
Study Factor Type Term Accession Number	http://www.ebi.ac.uk/efo/EFO_0005136	http://www.ifomis.org/bfo/1.1/span#TemporalInterval	XCO:0000000	http://www.ebi.ac.uk/efo/EFO_0002091
Study Factor Type Term Source REF	EFO	IDO	XCO	EFO
STUDY ASSAYS
Study Assay Measurement Type	transcription profiling assay
Study Assay Measurement Type Term Accession Number	OBI:0000424
Study Assay Measurement Type Term Source REF	ERO
Study Assay Technology Type	RNA sequencing
Study Assay Technology Type Term Accession Number	ERO:0001658
Study Assay Technology Type Term Source REF	ERO
Study Assay Technology Platform	instrument;manufacturer
Study Assay File Name	a_Nepal160A_assay.txt
STUDY PROTOCOLS
Study Protocol Name	Experimental design and sample collection	RNA Extraction, Library construction, and RNA sequencing	raw transcript abundance counts	transformed transcript abundance counts, hierarchical clustering, correlation matrices, and clusters
Study Protocol Type	sample collection protocol	RNA sequencing	data transformation	data transformation
Study Protocol Type Term Accession Number	http://www.ebi.ac.uk/efo/EFO_0005518	ERO:0001658	OBI:0200000	OBI:0200000
Study Protocol Type Term Source REF	EFO	ERO	ERO	ERO
Study Protocol Description				
Study Protocol URI	""	""	""	""
Study Protocol Version				
Study Protocol Parameters Name	""	instrument;manufacturer	""	""
Study Protocol Parameters Name Term Accession Number	""	""	""	""
Study Protocol Parameters Name Term Source REF	""	""	""	""
Study Protocol Components Name	""	""	""	""
Study Protocol Components Type	""	""	""	""
Study Protocol Components Type Term Accession Number	""	""	""	""
Study Protocol Components Type Term Source REF	""	""	""	""
STUDY CONTACTS
Study Person Last Name	Neupane	Mathew	Varenhorst	Nepal
Study Person First Name	Surendra	Febina M.	Adam J.	Madhav P.
Study Person Mid Initials
Study Person Email	""	""	""	madhav.nepal@sdstate.edu
Study Person Phone
Study Person Fax
Study Person Address
Study Person Affiliation	Department of Biology and Microbiology, South Dakota State University, Brookings, SD, 57007, USA	Department of Agronomy, Horticulture and Plant Science, South Dakota State University, Brookings, SD, 57007, USA	Department of Agronomy, Horticulture and Plant Science, South Dakota State University, Brookings, SD, 57007, USA	Department of Biology and Microbiology, South Dakota State University, Brookings, SD, 57007, USA
Study Person Roles
Study Person Roles Term Accession Number
Study Person Roles Term Source REF
Comment[Study Person ORCID]	0000-0002-3175-9023	""	""	0000-0001-5565-523X
Comment[Funder]
Comment[FundRef ID]
Comment[Funder Term Source REF]
Comment[Grant Identifier]
